# Supplementary material for: A New Activity Assay Method for Diamine Oxidase Based on Matrix-Assisted Laser Desorption/Ionization Time-of-Flight Mass Spectrometry
Source: Molecules. 2024 Oct 14;29(20):4878. doi: 10.3390/molecules29204878 (PMC11509957; doi:10.3390/molecules29204878)
Supplement: Supplementary file 1 [file molecules-29-04878-s001.zip]

Archive with 2 entries (1 files):
- molecules-3232794-supplementary/
- molecules-3232794-supplementary/molecules-3232794-supplementary.xlsx
