# Supplementary material for: A New Activity Assay Method for Diamine Oxidase Based on Matrix-Assisted Laser Desorption/Ionization Time-of-Flight Mass Spectrometry
Source: Molecules. 2024 Oct 14;29(20):4878. doi: 10.3390/molecules29204878 (PMC11509957; doi:10.3390/molecules29204878)
Supplement: Supplementary file 1 [file molecules-29-04878-s001.zip › molecules-3232794-supplementary/molecules-3232794-supplementary.xlsx]

## Sheet: Conversion factor
Table S1: CADAVERINE AND PIPERIDEINE: A COMPARISON OF SIGNALS IN MALDI-TOF MASS SPECTRA AT THEIR EQUIMOLAR RATIOS
CHCA + CTAB MATRIX
100 µmol·l-1 of each, 1 µl of the mixture pipetted onto the target with crystallized matrix
PIPERIDEINE VS. CADAVERINE SIGNALS
pH 8.0
Measurement No.	Intensity ratio m/z 84 towards m/z 103	Average	S.D.	Area ratio m/z 84 towards m/z 103	Average	S.D.
1	0.468273			0.532402
2	0.459926			0.505639
3	0.404339			0.419075
4	0.468273			0.532402
5	0.570611			0.556213
		0.491771	0.0601031		0.531664	0.0534369
		↓
INTENSITY CONVERSION FACTOR:		2
PIPERIDEINE = CYCLIC FORM OF 5-AMINOVALERALDEHYDE (AVAL)
500 µmol·l-1 of each, 1 µl of the mixture pipetted onto the target with crystallized matrix
PIPERIDEINE VS. CADAVERINE SIGNALS
pH 8.0
Measurement No.	Intensity ratio m/z 84 towards m/z 103	Average	S.D.	Area ratio m/z 84 towards m/z 103	Average	S.D.
1	0.51708			0.535673
2	0.536841			0.490698
3	0.491187			0.466892
4	0.40983			0.409722
5	0.576685			0.551333
		0.510109	0.0623254		0.496856	0.0566194
		↓
INTENSITY CONVERSION FACTOR:		2
PIPERIDEINE = CYCLIC FORM OF 5-AMINOVALERALDEHYDE (AVAL)

## Sheet: MS data
Table S2: MALDI-TOF MS OF PEA SEEDLING AMINE OXIDASE REACTION MIXTURES: EVALUATION OF CADAVERINE AND PIPERIDEINE SIGNALS
THE SPECTRA ARE SHOWN AT THE BOTTOM				CHCA + CTAB MATRIX
2uL of diluted enzyme (0.676 mg/ml) in the reaction mixture
																				Graphs: 1/v versus 1/[S]
Incubation time of 3 min										laser 15 %
	PRODUCT	SUBSTRATE
	intensity	intensity																										-0.00297149
cCAD (in µmol·l-1 )	Peak m/z 84	Peak m/z 103		correction factor Y			I/I0	(I/(I+(I0/Y))		1/(I/(I+(I0/Y)))		cProd (in uM)	nProd (in nmol)	v (in nmol/s)	1/v	1/[S]											Km (µmol·l-1 )	336.532
25
50	3338	143		2			23.3427	0.979029		1.02142		48.9515	48.9515	0.271953	3.67711	0.02
75	10429	270		2			38.6259	0.987221		1.01294		74.0416	74.0416	0.411342	2.43107	0.0133333
100	5164	297		2			17.3872	0.972047		1.02876		97.2047	97.2047	0.540026	1.85176	0.01
150	6440	2192		2			2.93796	0.854565		1.17019		128.185	128.185	0.712137	1.40422	0.00666667
200	6272	5993		2			1.04655	0.676701		1.47776		135.34	135.34	0.75189	1.32998	0.005
250	4502	5686		2			0.791769	0.612934		1.6315		153.233	153.233	0.851297	1.17468	0.004
500	10679	22153		2			0.482057	0.490864		2.03722		245.432	245.432	1.36351	0.7334	0.002
1000	10169	54672		2			0.186	0.271137		3.68817		271.137	271.137	1.50632	0.663871	0.001
	PRODUCT	SUBSTRATE
	intensity	intensity
cCAD (in µmol·l-1 )	Peak m/z 84	Peak m/z 103		correction factor Y			I/I0	(I/(I+(I0/Y))		1/(I/(I+(I0/Y)))		cProd (in uM)	nProd (in nmol)	v (in nmol/s)	1/v	1/[S]
25																												-0.00344132
50	3517	216		2			16.2824	0.970207		1.03071		48.5103	48.5103	0.269502	3.71055	0.02											Km (µmol·l-1 )	290.586
75	6022	163		2			36.9448	0.986647		1.01353		73.9985	73.9985	0.411103	2.43248	0.0133333
100	3960	226		2			17.5221	0.972256		1.02854		97.2256	97.2256	0.540142	1.85136	0.01
150	4006	2126		2			1.88429	0.790294		1.26535		118.544	118.544	0.658578	1.51842	0.00666667
200	4089	4395		2			0.930375	0.650441		1.53742		130.088	130.088	0.722713	1.38368	0.005
250	5190	7121		2			0.72883	0.593109		1.68603		148.277	148.277	0.823762	1.21394	0.004
500	10254	25596		2			0.400609	0.44482		2.2481		222.41	222.41	1.23561	0.809315	0.002
1000	6383	37232		2			0.171439	0.25533		3.9165		255.33	255.33	1.4185	0.704969	0.001
	PRODUCT	SUBSTRATE
	intensity	intensity																										-0.00391766
cCAD (in µmol·l-1 )	Peak m/z 84	Peak m/z 103		correction factor Y			I/I0	(I/(I+(I0/Y))		1/(I/(I+(I0/Y)))		cProd (in uM)	nProd (in nmol)	v (in nmol/s)	1/v	1/[S]											Km (µmol·l-1 )	255.254
25
50	2108	119		2			17.7143	0.972549		1.02823		48.6275	48.6275	0.270153	3.70161	0.02
75	10461	275		2			38.04	0.987026		1.01314		74.027	74.027	0.411261	2.43155	0.0133333
100	4098	222		2			18.4595	0.973628		1.02709		97.3628	97.3628	0.540904	1.84876	0.01
150	1659	828		2			2.00362	0.800289		1.24955		120.043	120.043	0.666908	1.49946	0.00666667
200	2522	3630		2			0.694766	0.581508		1.71967		116.302	116.302	0.64612	1.5477	0.005
250	1181	1963		2			0.60163	0.546127		1.83108		136.532	136.532	0.75851	1.31837	0.004
500	4258	11129		2			0.382604	0.433495		2.30683		216.747	216.747	1.20415	0.83046	0.002
1000	12394	71289		2			0.173856	0.258001		3.87595		258.001	258.001	1.43334	0.697671	0.001

## Sheet: Excel evaluation
Table S3: Excel evaluation of experimental data
CADAVERINE CONVERSION BY PEA SEEDLING AMINE OXIDASE
	Measurement 1	Mass spectrometric data		Calculation of v (in nmol/s)	Lineweaver-Burk plot
		I/(I0)	I/(I+I0/Y)											In the main article text we prefer using the symbol V instead of Vmax
	c CAD (in µmol/l)				1/v	1/[S]
	25
	50	23.3427	0.979029	0.271953	3.67711	0.02
	75	38.6259	0.987221	0.411342	2.43107	0.0133333
	100	17.3872	0.972047	0.540026	1.85176	0.01
	150	2.93796	0.854565	0.712137	1.40422	0.00666667
	200	1.04655	0.676701	0.75189	1.32998	0.005
	250	0.791769	0.612934	0.851297	1.17468	0.004
	500	0.482057	0.490864	1.36351	0.7334	0.002
	1000	0.186	0.271137	1.50632	0.663871	0.001
	Lineweaver-Burk linearization
-0.00297149	Km (in µmol/l)	336.532
	V max (in nmol/s)	2.17581	V max (in nmol/s per mg):	1609.32
	c prot (mg/ml)	0.676
	Mw of subunit (kDa) theoretical	74
	Mw of subunit (kDa) measured	73.679
	number of subunits	2
	protein mass (in g)	1.352e-06
	n (mol)	9.17493e-12
	n (nmol)	0.00917493
	n of active sites (nmol)	0.0183499
	k cat [s^-1]	118.573
	Measurement 2	Mass spectrometric data		Calculation of v (in nmol/s)	Lineweaver-Burk plot
		I/(I0)	I/(I+I0/Y)
	c CAD (in µmol/l)				1/v	1/[S]
	25
	50	16.2824	0.970207	0.269502	3.71055	0.02
	75	36.9448	0.986647	0.411103	2.43248	0.0133333
	100	17.5221	0.972256	0.540142	1.85136	0.01
	150	1.88429	0.790294	0.658578	1.51842	0.00666667
	200	0.930375	0.650441	0.722713	1.38368	0.005
	250	0.72883	0.593109	0.823762	1.21394	0.004
	500	0.400609	0.44482	1.23561	0.809315	0.002
	1000	0.171439	0.25533	1.4185	0.704969	0.001
	Lineweaver-Burk linearization
-0.00344132	Km (in µmol/l)	290.586
	V max (in nmol/s)	1.90949	V max (in nmol/s per mg):	1412.34
	c prot (mg/ml)	0.676
	Mw of subunit (kDa) theoretical	74
	Mw of subunit (kDa) measured	73.679
	number of subunits	2
	protein mass (in g)	1.352e-06
	n (mol)	9.17493e-12
	n (nmol)	0.00917493
	n of active sites (nmol)	0.0183499
	k cat [s^-1]	104.06
	Measurement 3	Mass spectrometric data		Calculation of v (in nmol/s)	Lineweaver-Burk plot
		I/(I0)	I/(I+I0/Y)
	c CAD (in µmol/l)				1/v	1/[S]
	25
	50	17.7143	0.972549	0.270153	3.70161	0.02
	75	38.04	0.987026	0.411261	2.43155	0.0133333
	100	18.4595	0.973628	0.540904	1.84876	0.01
	150	2.00362	0.800289	0.666908	1.49946	0.00666667
	200	0.694766	0.581508	0.64612	1.5477	0.005
	250	0.60163	0.546127	0.75851	1.31837	0.004
	500	0.382604	0.433495	1.20415	0.83046	0.002
	1000	0.173856	0.258001	1.43334	0.697671	0.001
	Lineweaver-Burk linearization
-0.00391766	Km (in µmol/l)	255.254
	V max (in nmol/s)	1.71703	V max (in nmol/s per mg):	1269.99
	c prot (mg/ml)	0.676
	Mw of subunit (kDa) theoretical	74
	Mw of subunit (kDa) measured	73.679
	number of subunits	2
	protein mass (in g)	1.352e-06
	n (mol)	9.17493e-12
	n (nmol)	0.00917493
	n of active sites (nmol)	0.0183499
	k cat [s^-1]	93.5719

## Sheet: GraphPad evaluation
Table S4: GraphPad Prism evaluation of experimental data
CADAVERINE CONVERSION BY PEA SEEDLING AMINE OXIDASE
Substrate conc. in µmol/l			Vmax values (in nmol/s) from three measurements:							Vmax values (in nmol/s per mg) from three measurements:
			1	2	3					1	2	3						In the main article text we prefer using the symbol V instead of Vmax
50			0.271953	0.269502	0.270153					201.148	199.336	199.817
75			0.411342	0.411103	0.411261					304.247	304.07	304.187
100			0.540026	0.540142	0.540904					399.428	399.514	400.077
150			0.712137	0.658578	0.666908					526.729	487.114	493.275
200			0.75189	0.722713	0.64612					556.131	534.551	477.899
250			0.851297	0.823762	0.75851					629.658	609.292	561.028
500			1.36351	1.23561	1.20415					1008.51	913.914	890.645
1000			1.50632	1.4185	1.43334					1114.14	1049.19	1060.16
										2 uL of enzyme (0.676 mg protein/ml) means 0.001352 mg of enzyme per reaction
RESULTS FROM GRAPHPAD SOFTWARE:
